# Supplementary material for: Microstructural Characterization and In Vitro–In Vivo Evaluation of Drug Release and Permeation in Goupi Plaster
Source: Pharmaceutics. 2026 Apr 25;18(5):524. doi: 10.3390/pharmaceutics18050524 (PMC13209900; doi:10.3390/pharmaceutics18050524)
Supplement: Supplementary file 1 [file pharmaceutics-18-00524-s001.zip]

Archive with 1 entries (1 files):
- pharmaceutics-4221371-supplementary.pdf
